# Supplementary material for: Application of a Lifestyle-Based Score to Predict Cardiovascular Risk in African Americans: The Jackson Heart Study
Source: J Clin Med. 2021 May 22;10(11):2252. doi: 10.3390/jcm10112252 (PMC8196953; doi:10.3390/jcm10112252)
Supplement: Supplementary file 1 [file jcm-10-02252-s001.zip]

Archive with 1 entries (1 files):
- jcm-1193361-Supplemental Material.pdf
